# Supplementary material for: High Hepcidin expression predicts poor prognosis in patients with clear cell renal cell carcinoma
Source: Diagn Pathol. 2022 Dec 31;17:100. doi: 10.1186/s13000-022-01274-9 (PMC9805116; doi:10.1186/s13000-022-01274-9)
Supplement: Supplementary file 12 — Additional file 12. [file 13000_2022_1274_MOESM12_ESM.xlsx]

## Sheet: Sheet 1
ID	Description	setSize	enrichmentScore	NES	pvalue	p.adjust	qvalues	rank	leading_edge	core_enrichment
REACTOME_INNATE_IMMUNE_SYSTEM	REACTOME_INNATE_IMMUNE_SYSTEM	149	0.425314	2.76482	0.001	0.00587844	0.00420305	348	tags=46%, list=22%, signal=40%	SAA1/IGKV2-28/HP/PI3/REG3G/REG3A/IGHV1-69/IGHG4/LTF/IGHG1/IGLV1-44/IGKV2D-28/IGHV3-30/IGKV3-11/LBP/IGLV6-57/IGKV1D-39/CHIT1/CRP/IGLV3-19/IGKV3-20/IGKV3-15/IGLV2-11/IGHV2-70/IGHV3-48/IGLV2-23/IGHE/IGHV4-34/IGLV1-51/IGKV1-17/IGKV4-1/IGLV1-40/IGLV1-47/IGHV3-23/IGLV7-43/IGLV3-1/IGLV3-21/IGHV1-2/IGKV1D-12/IGKV1-5/IGKV1-33/IGHV1-46/IGLC2/IGHV3-33/IGKV5-2/IGLV2-14/IGHG2/IGKV1D-16/IGHV4-39/IGHV3-7/IGKV1-…
REACTOME_ADAPTIVE_IMMUNE_SYSTEM	REACTOME_ADAPTIVE_IMMUNE_SYSTEM	121	0.415293	2.62169	0.001002	0.00587844	0.00420305	342	tags=46%, list=21%, signal=39%	IGKV2-28/IGHV1-69/IGLV1-44/IGKV2D-28/IGHV3-30/IGKV3-11/IGLV6-57/IGKV1D-39/IGLV3-19/IGKV3-20/IGKV3-15/IGLV2-11/IGHV2-70/CTSE/IGHV3-48/IGLV2-23/IGHV4-34/IGHM/IGLV1-51/IGKV1-17/IGKV4-1/IGLV1-40/IGLV1-47/IGHV3-23/IGLV7-43/IGLV3-1/IGLV3-21/IGHV1-2/IGKV1D-12/IGKV1-5/IGKV1-33/IGHV1-46/IGLC2/IGHV3-33/IGKV5-2/IGLV2-14/CD79A/IGKV1D-16/IGHV4-39/IGHV3-7/IGKV1-39/IGKV2D-30/IGKV3D-20/IGLV3-27/IGKV2D-40/IGHV2-5…
REACTOME_DISEASE	REACTOME_DISEASE	120	0.446938	2.82189	0.001002	0.00587844	0.00420305	348	tags=50%, list=22%, signal=42%	IGKV2-28/IGHV1-69/IGHG4/LTF/IGHG1/IGLV1-44/IGKV2D-28/IGHV3-30/IGKV3-11/IGLV6-57/IGKV1D-39/IGLV3-19/IGKV3-20/SLC34A2/IGKV3-15/IGLV2-11/IGHV2-70/IGHV3-48/IGLV2-23/IGHV4-34/IGLV1-51/IGKV1-17/IGKV4-1/IGLV1-40/IGLV1-47/IGHV3-23/IGLV7-43/IGLV3-1/IGLV3-21/IGHV1-2/IGKV1D-12/IGKV1-5/IGKV1-33/IGHV1-46/IGLC2/IGHV3-33/IGKV5-2/IGLV2-14/IGHG2/IGKV1D-16/IGHV4-39/IGHV3-7/IGKV1-39/IGKV2D-30/IGKV3D-20/IGLV3-27/IGK…
REACTOME_IMMUNOREGULATORY_INTERACTIONS_BETWEEN_A_LYMPHOID_AND_A_NON_LYMPHOID_CELL	REACTOME_IMMUNOREGULATORY_INTERACTIONS_BETWEEN_A_LYMPHOID_AND_A_NON_LYMPHOID_CELL	91	0.511999	3.1239	0.00100908	0.00587844	0.00420305	342	tags=57%, list=21%, signal=48%	IGKV2-28/IGHV1-69/IGLV1-44/IGKV2D-28/IGHV3-30/IGKV3-11/IGLV6-57/IGKV1D-39/IGLV3-19/IGKV3-20/IGKV3-15/IGLV2-11/IGHV2-70/IGHV3-48/IGLV2-23/IGHV4-34/IGLV1-51/IGKV1-17/IGKV4-1/IGLV1-40/IGLV1-47/IGHV3-23/IGLV7-43/IGLV3-1/IGLV3-21/IGHV1-2/IGKV1D-12/IGKV1-5/IGKV1-33/IGHV1-46/IGLC2/IGHV3-33/IGKV5-2/IGLV2-14/IGKV1D-16/IGHV4-39/IGHV3-7/IGKV1-39/IGKV2D-30/IGKV3D-20/IGLV3-27/IGKV2D-40/IGHV2-5/IGKV1-12/IGLC3/…
REACTOME_INFECTIOUS_DISEASE	REACTOME_INFECTIOUS_DISEASE	88	0.587374	3.5657	0.00100908	0.00587844	0.00420305	342	tags=66%, list=21%, signal=55%	IGKV2-28/IGHV1-69/IGHG4/LTF/IGHG1/IGLV1-44/IGKV2D-28/IGHV3-30/IGKV3-11/IGLV6-57/IGKV1D-39/IGLV3-19/IGKV3-20/IGKV3-15/IGLV2-11/IGHV2-70/IGHV3-48/IGLV2-23/IGHV4-34/IGLV1-51/IGKV1-17/IGKV4-1/IGLV1-40/IGLV1-47/IGHV3-23/IGLV7-43/IGLV3-1/IGLV3-21/IGHV1-2/IGKV1D-12/IGKV1-5/IGKV1-33/IGHV1-46/IGLC2/IGHV3-33/IGKV5-2/IGLV2-14/IGHG2/IGKV1D-16/IGHV4-39/IGHV3-7/IGKV1-39/IGKV2D-30/IGKV3D-20/IGLV3-27/IGKV2D-40/I…
REACTOME_HEMOSTASIS	REACTOME_HEMOSTASIS	92	0.5645	3.44676	0.00101112	0.00587844	0.00420305	348	tags=63%, list=22%, signal=52%	IGKV2-28/IGHV1-69/IGLV1-44/IGKV2D-28/IGHV3-30/IGKV3-11/IGLV6-57/IGKV1D-39/IGLV3-19/IGKV3-20/IGKV3-15/IGLV2-11/IGHV2-70/IGHV3-48/IGLV2-23/IGHV4-34/IGHM/IGLV1-51/IGKV1-17/IGKV4-1/IGLV1-40/IGLV1-47/IGHV3-23/IGLV7-43/IGLV3-1/PSG5/IGLV3-21/IGHV1-2/IGKV1D-12/IGKV1-5/IGKV1-33/IGHV1-46/IGLC2/IGHV3-33/IGKV5-2/IGLV2-14/IGKV1D-16/IGHV4-39/IGHV3-7/IGKV1-39/IGKV2D-30/IGHA1/IGKV3D-20/IGHA2/PDPN/IGLV3-27/IGKV2D…
REACTOME_INITIAL_TRIGGERING_OF_COMPLEMENT	REACTOME_INITIAL_TRIGGERING_OF_COMPLEMENT	67	0.711988	4.13554	0.00101729	0.00587844	0.00420305	342	tags=84%, list=21%, signal=69%	IGKV2-28/IGHV1-69/IGHG4/IGHG1/IGLV1-44/IGKV2D-28/IGHV3-30/IGKV3-11/IGLV6-57/IGKV1D-39/CRP/IGLV3-19/IGKV3-20/IGKV3-15/IGLV2-11/IGHV2-70/IGHV3-48/IGLV2-23/IGHV4-34/IGLV1-51/IGKV1-17/IGKV4-1/IGLV1-40/IGLV1-47/IGHV3-23/IGLV7-43/IGLV3-1/IGLV3-21/IGHV1-2/IGKV1D-12/IGKV1-5/IGKV1-33/IGHV1-46/IGLC2/IGHV3-33/IGKV5-2/IGLV2-14/IGHG2/IGKV1D-16/IGHV4-39/IGHV3-7/IGKV1-39/IGKV2D-30/IGKV3D-20/IGLV3-27/IGKV2D-40/I…
REACTOME_LEISHMANIA_INFECTION	REACTOME_LEISHMANIA_INFECTION	78	0.641642	3.8113	0.00101729	0.00587844	0.00420305	342	tags=73%, list=21%, signal=61%	IGKV2-28/IGHV1-69/IGHG4/IGHG1/IGLV1-44/IGKV2D-28/IGHV3-30/IGKV3-11/IGLV6-57/IGKV1D-39/IGLV3-19/IGKV3-20/IGKV3-15/IGLV2-11/IGHV2-70/IGHV3-48/IGLV2-23/IGHV4-34/IGLV1-51/IGKV1-17/IGKV4-1/IGLV1-40/IGLV1-47/IGHV3-23/IGLV7-43/IGLV3-1/IGLV3-21/IGHV1-2/IGKV1D-12/IGKV1-5/IGKV1-33/IGHV1-46/IGLC2/IGHV3-33/IGKV5-2/IGLV2-14/IGHG2/IGKV1D-16/IGHV4-39/IGHV3-7/IGKV1-39/IGKV2D-30/IGKV3D-20/IGLV3-27/IGKV2D-40/IGHV2…
REACTOME_CELL_SURFACE_INTERACTIONS_AT_THE_VASCULAR_WALL	REACTOME_CELL_SURFACE_INTERACTIONS_AT_THE_VASCULAR_WALL	68	0.706289	4.1087	0.00101937	0.00587844	0.00420305	342	tags=82%, list=21%, signal=68%	IGKV2-28/IGHV1-69/IGLV1-44/IGKV2D-28/IGHV3-30/IGKV3-11/IGLV6-57/IGKV1D-39/IGLV3-19/IGKV3-20/IGKV3-15/IGLV2-11/IGHV2-70/IGHV3-48/IGLV2-23/IGHV4-34/IGHM/IGLV1-51/IGKV1-17/IGKV4-1/IGLV1-40/IGLV1-47/IGHV3-23/IGLV7-43/IGLV3-1/PSG5/IGLV3-21/IGHV1-2/IGKV1D-12/IGKV1-5/IGKV1-33/IGHV1-46/IGLC2/IGHV3-33/IGKV5-2/IGLV2-14/IGKV1D-16/IGHV4-39/IGHV3-7/IGKV1-39/IGKV2D-30/IGHA1/IGKV3D-20/IGHA2/IGLV3-27/IGKV2D-40/I…
REACTOME_ANTI_INFLAMMATORY_RESPONSE_FAVOURING_LEISHMANIA_PARASITE_INFECTION	REACTOME_ANTI_INFLAMMATORY_RESPONSE_FAVOURING_LEISHMANIA_PARASITE_INFECTION	72	0.681281	3.99544	0.00102041	0.00587844	0.00420305	342	tags=79%, list=21%, signal=65%	IGKV2-28/IGHV1-69/IGHG4/IGHG1/IGLV1-44/IGKV2D-28/IGHV3-30/IGKV3-11/IGLV6-57/IGKV1D-39/IGLV3-19/IGKV3-20/IGKV3-15/IGLV2-11/IGHV2-70/IGHV3-48/IGLV2-23/IGHV4-34/IGLV1-51/IGKV1-17/IGKV4-1/IGLV1-40/IGLV1-47/IGHV3-23/IGLV7-43/IGLV3-1/IGLV3-21/IGHV1-2/IGKV1D-12/IGKV1-5/IGKV1-33/IGHV1-46/IGLC2/IGHV3-33/IGKV5-2/IGLV2-14/IGHG2/IGKV1D-16/IGHV4-39/IGHV3-7/IGKV1-39/IGKV2D-30/IGKV3D-20/IGLV3-27/IGKV2D-40/IGHV2…
REACTOME_VESICLE_MEDIATED_TRANSPORT	REACTOME_VESICLE_MEDIATED_TRANSPORT	79	0.645933	3.83053	0.00102041	0.00587844	0.00420305	342	tags=73%, list=21%, signal=61%	SAA1/IGKV2-28/HP/IGHV1-69/IGLV1-44/IGKV2D-28/IGHV3-30/IGKV3-11/SNAP91/IGLV6-57/IGKV1D-39/IGLV3-19/IGKV3-20/IGKV3-15/IGLV2-11/IGHV2-70/IGHV3-48/IGLV2-23/IGHV4-34/IGLV1-51/IGKV1-17/IGKV4-1/IGLV1-40/IGLV1-47/IGHV3-23/IGLV7-43/IGLV3-1/IGLV3-21/IGHV1-2/IGKV1D-12/IGKV1-5/IGKV1-33/IGHV1-46/IGLC2/IGHV3-33/IGKV5-2/IGLV2-14/MARCO/IGKV1D-16/IGHV4-39/IGHV3-7/IGKV1-39/IGKV2D-30/IGHA1/IGKV3D-20/IGHA2/IGLV3-27/…
REACTOME_COMPLEMENT_CASCADE	REACTOME_COMPLEMENT_CASCADE	74	0.658657	3.86394	0.00102145	0.00587844	0.00420305	342	tags=76%, list=21%, signal=63%	IGKV2-28/IGHV1-69/IGHG4/IGHG1/IGLV1-44/IGKV2D-28/IGHV3-30/IGKV3-11/IGLV6-57/IGKV1D-39/CRP/IGLV3-19/IGKV3-20/IGKV3-15/IGLV2-11/IGHV2-70/IGHV3-48/IGLV2-23/IGHV4-34/IGLV1-51/IGKV1-17/IGKV4-1/IGLV1-40/IGLV1-47/IGHV3-23/IGLV7-43/IGLV3-1/IGLV3-21/IGHV1-2/IGKV1D-12/IGKV1-5/IGKV1-33/IGHV1-46/IGLC2/IGHV3-33/IGKV5-2/IGLV2-14/IGHG2/IGKV1D-16/IGHV4-39/IGHV3-7/IGKV1-39/IGKV2D-30/IGKV3D-20/IGLV3-27/IGKV2D-40/I…
REACTOME_BINDING_AND_UPTAKE_OF_LIGANDS_BY_SCAVENGER_RECEPTORS	REACTOME_BINDING_AND_UPTAKE_OF_LIGANDS_BY_SCAVENGER_RECEPTORS	65	0.742864	4.26384	0.00102564	0.00587844	0.00420305	342	tags=88%, list=21%, signal=72%	SAA1/IGKV2-28/HP/IGHV1-69/IGLV1-44/IGKV2D-28/IGHV3-30/IGKV3-11/IGLV6-57/IGKV1D-39/IGLV3-19/IGKV3-20/IGKV3-15/IGLV2-11/IGHV2-70/IGHV3-48/IGLV2-23/IGHV4-34/IGLV1-51/IGKV1-17/IGKV4-1/IGLV1-40/IGLV1-47/IGHV3-23/IGLV7-43/IGLV3-1/IGLV3-21/IGHV1-2/IGKV1D-12/IGKV1-5/IGKV1-33/IGHV1-46/IGLC2/IGHV3-33/IGKV5-2/IGLV2-14/MARCO/IGKV1D-16/IGHV4-39/IGHV3-7/IGKV1-39/IGKV2D-30/IGHA1/IGKV3D-20/IGHA2/IGLV3-27/IGKV2D-…
REACTOME_CREATION_OF_C4_AND_C2_ACTIVATORS	REACTOME_CREATION_OF_C4_AND_C2_ACTIVATORS	64	0.735807	4.20451	0.00102564	0.00587844	0.00420305	342	tags=88%, list=21%, signal=72%	IGKV2-28/IGHV1-69/IGHG4/IGHG1/IGLV1-44/IGKV2D-28/IGHV3-30/IGKV3-11/IGLV6-57/IGKV1D-39/CRP/IGLV3-19/IGKV3-20/IGKV3-15/IGLV2-11/IGHV2-70/IGHV3-48/IGLV2-23/IGHV4-34/IGLV1-51/IGKV1-17/IGKV4-1/IGLV1-40/IGLV1-47/IGHV3-23/IGLV7-43/IGLV3-1/IGLV3-21/IGHV1-2/IGKV1D-12/IGKV1-5/IGKV1-33/IGHV1-46/IGLC2/IGHV3-33/IGKV5-2/IGLV2-14/IGHG2/IGKV1D-16/IGHV4-39/IGHV3-7/IGKV1-39/IGKV2D-30/IGKV3D-20/IGLV3-27/IGKV2D-40/I…
REACTOME_FCGAMMA_RECEPTOR_FCGR_DEPENDENT_PHAGOCYTOSIS	REACTOME_FCGAMMA_RECEPTOR_FCGR_DEPENDENT_PHAGOCYTOSIS	62	0.747752	4.24967	0.00102669	0.00587844	0.00420305	342	tags=89%, list=21%, signal=73%	IGKV2-28/IGHV1-69/IGHG4/IGHG1/IGLV1-44/IGKV2D-28/IGHV3-30/IGKV3-11/IGLV6-57/IGKV1D-39/IGLV3-19/IGKV3-20/IGKV3-15/IGLV2-11/IGHV2-70/IGHV3-48/IGLV2-23/IGHV4-34/IGLV1-51/IGKV1-17/IGKV4-1/IGLV1-40/IGLV1-47/IGHV3-23/IGLV7-43/IGLV3-1/IGLV3-21/IGHV1-2/IGKV1D-12/IGKV1-5/IGKV1-33/IGHV1-46/IGLC2/IGHV3-33/IGKV5-2/IGLV2-14/IGHG2/IGKV1D-16/IGHV4-39/IGHV3-7/IGKV1-39/IGKV2D-30/IGKV3D-20/IGLV3-27/IGKV2D-40/IGHV2…
REACTOME_FCGR_ACTIVATION	REACTOME_FCGR_ACTIVATION	60	0.763609	4.31585	0.00102881	0.00587844	0.00420305	342	tags=92%, list=21%, signal=75%	IGKV2-28/IGHV1-69/IGHG4/IGHG1/IGLV1-44/IGKV2D-28/IGHV3-30/IGKV3-11/IGLV6-57/IGKV1D-39/IGLV3-19/IGKV3-20/IGKV3-15/IGLV2-11/IGHV2-70/IGHV3-48/IGLV2-23/IGHV4-34/IGLV1-51/IGKV1-17/IGKV4-1/IGLV1-40/IGLV1-47/IGHV3-23/IGLV7-43/IGLV3-1/IGLV3-21/IGHV1-2/IGKV1D-12/IGKV1-5/IGKV1-33/IGHV1-46/IGLC2/IGHV3-33/IGKV5-2/IGLV2-14/IGHG2/IGKV1D-16/IGHV4-39/IGHV3-7/IGKV1-39/IGKV2D-30/IGKV3D-20/IGLV3-27/IGKV2D-40/IGHV2…
REACTOME_FCGR3A_MEDIATED_IL10_SYNTHESIS	REACTOME_FCGR3A_MEDIATED_IL10_SYNTHESIS	60	0.763609	4.31585	0.00102881	0.00587844	0.00420305	342	tags=92%, list=21%, signal=75%	IGKV2-28/IGHV1-69/IGHG4/IGHG1/IGLV1-44/IGKV2D-28/IGHV3-30/IGKV3-11/IGLV6-57/IGKV1D-39/IGLV3-19/IGKV3-20/IGKV3-15/IGLV2-11/IGHV2-70/IGHV3-48/IGLV2-23/IGHV4-34/IGLV1-51/IGKV1-17/IGKV4-1/IGLV1-40/IGLV1-47/IGHV3-23/IGLV7-43/IGLV3-1/IGLV3-21/IGHV1-2/IGKV1D-12/IGKV1-5/IGKV1-33/IGHV1-46/IGLC2/IGHV3-33/IGKV5-2/IGLV2-14/IGHG2/IGKV1D-16/IGHV4-39/IGHV3-7/IGKV1-39/IGKV2D-30/IGKV3D-20/IGLV3-27/IGKV2D-40/IGHV2…
REACTOME_ROLE_OF_PHOSPHOLIPIDS_IN_PHAGOCYTOSIS	REACTOME_ROLE_OF_PHOSPHOLIPIDS_IN_PHAGOCYTOSIS	60	0.763609	4.31585	0.00102881	0.00587844	0.00420305	342	tags=92%, list=21%, signal=75%	IGKV2-28/IGHV1-69/IGHG4/IGHG1/IGLV1-44/IGKV2D-28/IGHV3-30/IGKV3-11/IGLV6-57/IGKV1D-39/IGLV3-19/IGKV3-20/IGKV3-15/IGLV2-11/IGHV2-70/IGHV3-48/IGLV2-23/IGHV4-34/IGLV1-51/IGKV1-17/IGKV4-1/IGLV1-40/IGLV1-47/IGHV3-23/IGLV7-43/IGLV3-1/IGLV3-21/IGHV1-2/IGKV1D-12/IGKV1-5/IGKV1-33/IGHV1-46/IGLC2/IGHV3-33/IGKV5-2/IGLV2-14/IGHG2/IGKV1D-16/IGHV4-39/IGHV3-7/IGKV1-39/IGKV2D-30/IGKV3D-20/IGLV3-27/IGKV2D-40/IGHV2…
REACTOME_SIGNALING_BY_THE_B_CELL_RECEPTOR_BCR_	REACTOME_SIGNALING_BY_THE_B_CELL_RECEPTOR_BCR_	60	0.749573	4.23652	0.00102881	0.00587844	0.00420305	342	tags=90%, list=21%, signal=74%	IGKV2-28/IGHV1-69/IGLV1-44/IGKV2D-28/IGHV3-30/IGKV3-11/IGLV6-57/IGKV1D-39/IGLV3-19/IGKV3-20/IGKV3-15/IGLV2-11/IGHV2-70/IGHV3-48/IGLV2-23/IGHV4-34/IGHM/IGLV1-51/IGKV1-17/IGKV4-1/IGLV1-40/IGLV1-47/IGHV3-23/IGLV7-43/IGLV3-1/IGLV3-21/IGHV1-2/IGKV1D-12/IGKV1-5/IGKV1-33/IGHV1-46/IGLC2/IGHV3-33/IGKV5-2/IGLV2-14/CD79A/IGKV1D-16/IGHV4-39/IGHV3-7/IGKV1-39/IGKV2D-30/IGKV3D-20/IGLV3-27/IGKV2D-40/IGHV2-5/IGKV…
REACTOME_PARASITE_INFECTION	REACTOME_PARASITE_INFECTION	61	0.759961	4.29713	0.00102987	0.00587844	0.00420305	342	tags=90%, list=21%, signal=74%	IGKV2-28/IGHV1-69/IGHG4/IGHG1/IGLV1-44/IGKV2D-28/IGHV3-30/IGKV3-11/IGLV6-57/IGKV1D-39/IGLV3-19/IGKV3-20/IGKV3-15/IGLV2-11/IGHV2-70/IGHV3-48/IGLV2-23/IGHV4-34/IGLV1-51/IGKV1-17/IGKV4-1/IGLV1-40/IGLV1-47/IGHV3-23/IGLV7-43/IGLV3-1/IGLV3-21/IGHV1-2/IGKV1D-12/IGKV1-5/IGKV1-33/IGHV1-46/IGLC2/IGHV3-33/IGKV5-2/IGLV2-14/IGHG2/IGKV1D-16/IGHV4-39/IGHV3-7/IGKV1-39/IGKV2D-30/IGKV3D-20/IGLV3-27/IGKV2D-40/IGHV2…
REACTOME_SCAVENGING_OF_HEME_FROM_PLASMA	REACTOME_SCAVENGING_OF_HEME_FROM_PLASMA	61	0.755221	4.27033	0.00102987	0.00587844	0.00420305	342	tags=90%, list=21%, signal=74%	IGKV2-28/HP/IGHV1-69/IGLV1-44/IGKV2D-28/IGHV3-30/IGKV3-11/IGLV6-57/IGKV1D-39/IGLV3-19/IGKV3-20/IGKV3-15/IGLV2-11/IGHV2-70/IGHV3-48/IGLV2-23/IGHV4-34/IGLV1-51/IGKV1-17/IGKV4-1/IGLV1-40/IGLV1-47/IGHV3-23/IGLV7-43/IGLV3-1/IGLV3-21/IGHV1-2/IGKV1D-12/IGKV1-5/IGKV1-33/IGHV1-46/IGLC2/IGHV3-33/IGKV5-2/IGLV2-14/IGKV1D-16/IGHV4-39/IGHV3-7/IGKV1-39/IGKV2D-30/IGHA1/IGKV3D-20/IGHA2/IGLV3-27/IGKV2D-40/IGHV2-5/…
REACTOME_ANTIGEN_ACTIVATES_B_CELL_RECEPTOR_BCR_LEADING_TO_GENERATION_OF_SECOND_MESSENGERS	REACTOME_ANTIGEN_ACTIVATES_B_CELL_RECEPTOR_BCR_LEADING_TO_GENERATION_OF_SECOND_MESSENGERS	59	0.759791	4.26621	0.00103093	0.00587844	0.00420305	342	tags=92%, list=21%, signal=75%	IGKV2-28/IGHV1-69/IGLV1-44/IGKV2D-28/IGHV3-30/IGKV3-11/IGLV6-57/IGKV1D-39/IGLV3-19/IGKV3-20/IGKV3-15/IGLV2-11/IGHV2-70/IGHV3-48/IGLV2-23/IGHV4-34/IGHM/IGLV1-51/IGKV1-17/IGKV4-1/IGLV1-40/IGLV1-47/IGHV3-23/IGLV7-43/IGLV3-1/IGLV3-21/IGHV1-2/IGKV1D-12/IGKV1-5/IGKV1-33/IGHV1-46/IGLC2/IGHV3-33/IGKV5-2/IGLV2-14/CD79A/IGKV1D-16/IGHV4-39/IGHV3-7/IGKV1-39/IGKV2D-30/IGKV3D-20/IGLV3-27/IGKV2D-40/IGHV2-5/IGKV…
REACTOME_CD22_MEDIATED_BCR_REGULATION	REACTOME_CD22_MEDIATED_BCR_REGULATION	57	0.779617	4.34948	0.00103306	0.00587844	0.00420305	342	tags=95%, list=21%, signal=77%	IGKV2-28/IGHV1-69/IGLV1-44/IGKV2D-28/IGHV3-30/IGKV3-11/IGLV6-57/IGKV1D-39/IGLV3-19/IGKV3-20/IGKV3-15/IGLV2-11/IGHV2-70/IGHV3-48/IGLV2-23/IGHV4-34/IGHM/IGLV1-51/IGKV1-17/IGKV4-1/IGLV1-40/IGLV1-47/IGHV3-23/IGLV7-43/IGLV3-1/IGLV3-21/IGHV1-2/IGKV1D-12/IGKV1-5/IGKV1-33/IGHV1-46/IGLC2/IGHV3-33/IGKV5-2/IGLV2-14/CD79A/IGKV1D-16/IGHV4-39/IGHV3-7/IGKV1-39/IGKV2D-30/IGKV3D-20/IGLV3-27/IGKV2D-40/IGHV2-5/IGKV…
REACTOME_FCERI_MEDIATED_CA_2_MOBILIZATION	REACTOME_FCERI_MEDIATED_CA_2_MOBILIZATION	57	0.772383	4.30912	0.00103306	0.00587844	0.00420305	342	tags=93%, list=21%, signal=76%	IGKV2-28/IGHV1-69/IGLV1-44/IGKV2D-28/IGHV3-30/IGKV3-11/IGLV6-57/IGKV1D-39/IGLV3-19/IGKV3-20/IGKV3-15/IGLV2-11/IGHV2-70/IGHV3-48/IGLV2-23/IGHE/IGHV4-34/IGLV1-51/IGKV1-17/IGKV4-1/IGLV1-40/IGLV1-47/IGHV3-23/IGLV7-43/IGLV3-1/IGLV3-21/IGHV1-2/IGKV1D-12/IGKV1-5/IGKV1-33/IGHV1-46/IGLC2/IGHV3-33/IGKV5-2/IGLV2-14/IGKV1D-16/IGHV4-39/IGHV3-7/IGKV1-39/IGKV2D-30/IGKV3D-20/IGLV3-27/IGKV2D-40/IGHV2-5/IGKV1-12/I…
REACTOME_FCERI_MEDIATED_MAPK_ACTIVATION	REACTOME_FCERI_MEDIATED_MAPK_ACTIVATION	57	0.772383	4.30912	0.00103306	0.00587844	0.00420305	342	tags=93%, list=21%, signal=76%	IGKV2-28/IGHV1-69/IGLV1-44/IGKV2D-28/IGHV3-30/IGKV3-11/IGLV6-57/IGKV1D-39/IGLV3-19/IGKV3-20/IGKV3-15/IGLV2-11/IGHV2-70/IGHV3-48/IGLV2-23/IGHE/IGHV4-34/IGLV1-51/IGKV1-17/IGKV4-1/IGLV1-40/IGLV1-47/IGHV3-23/IGLV7-43/IGLV3-1/IGLV3-21/IGHV1-2/IGKV1D-12/IGKV1-5/IGKV1-33/IGHV1-46/IGLC2/IGHV3-33/IGKV5-2/IGLV2-14/IGKV1D-16/IGHV4-39/IGHV3-7/IGKV1-39/IGKV2D-30/IGKV3D-20/IGLV3-27/IGKV2D-40/IGHV2-5/IGKV1-12/I…
REACTOME_FCERI_MEDIATED_NF_KB_ACTIVATION	REACTOME_FCERI_MEDIATED_NF_KB_ACTIVATION	57	0.770051	4.29611	0.00103306	0.00587844	0.00420305	342	tags=93%, list=21%, signal=76%	IGKV2-28/IGHV1-69/IGLV1-44/IGKV2D-28/IGHV3-30/IGKV3-11/IGLV6-57/IGKV1D-39/IGLV3-19/IGKV3-20/IGKV3-15/IGLV2-11/IGHV2-70/IGHV3-48/IGLV2-23/IGHE/IGHV4-34/IGLV1-51/IGKV1-17/IGKV4-1/IGLV1-40/IGLV1-47/IGHV3-23/IGLV7-43/IGLV3-1/IGLV3-21/IGHV1-2/IGKV1D-12/IGKV1-5/IGKV1-33/IGHV1-46/IGLC2/IGHV3-33/IGKV5-2/IGLV2-14/IGKV1D-16/IGHV4-39/IGHV3-7/IGKV1-39/IGKV2D-30/IGKV3D-20/IGLV3-27/IGKV2D-40/IGHV2-5/IGKV1-12/I…
REACTOME_ROLE_OF_LAT2_NTAL_LAB_ON_CALCIUM_MOBILIZATION	REACTOME_ROLE_OF_LAT2_NTAL_LAB_ON_CALCIUM_MOBILIZATION	56	0.780909	4.33764	0.00103306	0.00587844	0.00420305	342	tags=95%, list=21%, signal=77%	IGKV2-28/IGHV1-69/IGLV1-44/IGKV2D-28/IGHV3-30/IGKV3-11/IGLV6-57/IGKV1D-39/IGLV3-19/IGKV3-20/IGKV3-15/IGLV2-11/IGHV2-70/IGHV3-48/IGLV2-23/IGHE/IGHV4-34/IGLV1-51/IGKV1-17/IGKV4-1/IGLV1-40/IGLV1-47/IGHV3-23/IGLV7-43/IGLV3-1/IGLV3-21/IGHV1-2/IGKV1D-12/IGKV1-5/IGKV1-33/IGHV1-46/IGLC2/IGHV3-33/IGKV5-2/IGLV2-14/IGKV1D-16/IGHV4-39/IGHV3-7/IGKV1-39/IGKV2D-30/IGKV3D-20/IGLV3-27/IGKV2D-40/IGHV2-5/IGKV1-12/I…
REACTOME_FC_EPSILON_RECEPTOR_FCERI_SIGNALING	REACTOME_FC_EPSILON_RECEPTOR_FCERI_SIGNALING	58	0.76171	4.26405	0.0010352	0.00587844	0.00420305	342	tags=91%, list=21%, signal=75%	IGKV2-28/IGHV1-69/IGLV1-44/IGKV2D-28/IGHV3-30/IGKV3-11/IGLV6-57/IGKV1D-39/IGLV3-19/IGKV3-20/IGKV3-15/IGLV2-11/IGHV2-70/IGHV3-48/IGLV2-23/IGHE/IGHV4-34/IGLV1-51/IGKV1-17/IGKV4-1/IGLV1-40/IGLV1-47/IGHV3-23/IGLV7-43/IGLV3-1/IGLV3-21/IGHV1-2/IGKV1D-12/IGKV1-5/IGKV1-33/IGHV1-46/IGLC2/IGHV3-33/IGKV5-2/IGLV2-14/IGKV1D-16/IGHV4-39/IGHV3-7/IGKV1-39/IGKV2D-30/IGKV3D-20/IGLV3-27/IGKV2D-40/IGHV2-5/IGKV1-12/I…
REACTOME_TCR_SIGNALING	REACTOME_TCR_SIGNALING	13	-0.480973	-2.15293	0.00469484	0.0241935	0.0172983	846	tags=100%, list=52%, signal=48%	CARD11/CD3D/TRBV12-3/TRAV19/CD3E/TRAV29DV5/TRAV8-4/WAS/TRAT1/HLA-DQA2/CD3G/LCK
KEGG_REGULATION_OF_ACTIN_CYTOSKELETON	KEGG_REGULATION_OF_ACTIN_CYTOSKELETON	12	-0.528871	-2.26456	0.00471698	0.0241935	0.0172983	412	tags=83%, list=25%, signal=63%	RAC2/F2/WAS/MYL2/ITGAX/VAV1/ITGB2/ACTN2/MYL7/CD14
REACTOME_SIGNALING_BY_RHO_GTPASES	REACTOME_SIGNALING_BY_RHO_GTPASES	12	-0.490648	-2.10089	0.00471698	0.0241935	0.0172983	830	tags=100%, list=51%, signal=49%	ARHGAP36/TUBB3/TUBA3E/AURKB/RAC2/NCF1/WAS/VAV1/RHOH/NCF4/PLK1
WP_COMPLEMENT_AND_COAGULATION_CASCADES	WP_COMPLEMENT_AND_COAGULATION_CASCADES	14	-0.425718	-1.97951	0.0049505	0.0245978	0.0175873	935	tags=100%, list=58%, signal=43%	C1R/C1QB/C8G/CR1/C2/C1QC/C1QA/C3/PLAUR/FGB/F2/CFD/CR2
REACTOME_COSTIMULATION_BY_THE_CD28_FAMILY	REACTOME_COSTIMULATION_BY_THE_CD28_FAMILY	16	-0.389331	-1.94085	0.00558659	0.0261255	0.0186796	846	tags=94%, list=52%, signal=45%	TRBV7-9/CD3D/CTLA4/TRBV12-3/TRAV19/CD3E/ICOS/TRAV29DV5/TRAV8-4/HLA-DQA2/VAV1/CD86/CD80/CD3G/LCK
WP_TCELL_ANTIGEN_RECEPTOR_TCR_SIGNALING_PATHWAY	WP_TCELL_ANTIGEN_RECEPTOR_TCR_SIGNALING_PATHWAY	16	-0.355	-1.76971	0.00558659	0.0261255	0.0186796	1049	tags=100%, list=65%, signal=35%	IRF4/CD8A/IL6/CARD11/CD3D/CD3E/CCR5/PSTPIP1/MAP4K1/ICOS/IL1A/WAS/VAV1/CD3G/LCK
KEGG_LEUKOCYTE_TRANSENDOTHELIAL_MIGRATION	KEGG_LEUKOCYTE_TRANSENDOTHELIAL_MIGRATION	11	-0.504705	-2.10097	0.00877193	0.0368714	0.0263629	412	tags=82%, list=25%, signal=61%	RAC2/NCF1/MYL2/VAV1/RHOH/ITGB2/ACTN2/NCF4/MYL7
PID_TCR_PATHWAY	PID_TCR_PATHWAY	11	-0.48785	-2.03081	0.00877193	0.0368714	0.0263629	834	tags=100%, list=52%, signal=49%	CD3D/CD3E/SLA2/MAP4K1/WAS/VAV1/CD86/CD80/CD3G/LCK
REACTOME_GENERATION_OF_SECOND_MESSENGER_MOLECULES	REACTOME_GENERATION_OF_SECOND_MESSENGER_MOLECULES	11	-0.480374	-1.99969	0.00877193	0.0368714	0.0263629	846	tags=100%, list=52%, signal=48%	CD3D/TRBV12-3/TRAV19/CD3E/TRAV29DV5/TRAV8-4/WAS/HLA-DQA2/CD3G/LCK
WP_FOLATE_METABOLISM	WP_FOLATE_METABOLISM	11	0.537768	1.79723	0.00904393	0.0368714	0.0263629	72	tags=36%, list=4%, signal=35%	SAA2/SAA1/SAA4/CRP
WP_VITAMIN_B12_METABOLISM	WP_VITAMIN_B12_METABOLISM	11	0.553316	1.84919	0.00904393	0.0368714	0.0263629	72	tags=36%, list=4%, signal=35%	SAA2/SAA1/SAA4/CRP
REACTOME_ANTIMICROBIAL_PEPTIDES	REACTOME_ANTIMICROBIAL_PEPTIDES	11	0.525178	1.75515	0.0129199	0.0513566	0.0367197	28	tags=36%, list=2%, signal=36%	PI3/REG3G/REG3A/LTF
REACTOME_FORMATION_OF_THE_CORNIFIED_ENVELOPE	REACTOME_FORMATION_OF_THE_CORNIFIED_ENVELOPE	35	0.353581	1.71465	0.0144124	0.0558921	0.0399625	722	tags=71%, list=45%, signal=40%	PI3/KRT20/KRT6C/IVL/TCHH/KRT77/KRT78/KRT82/KRT79/RPTN/SPRR1B/SPRR2E/KRT39/KRT34/KRT4/KRT75/LCE1C/KRT13/KRT6B/KRT36/SPRR2A/KRT25/KRT33A/SPRR3/KLK13
WP_SELENIUM_MICRONUTRIENT_NETWORK	WP_SELENIUM_MICRONUTRIENT_NETWORK	13	0.488435	1.73076	0.0152091	0.0575774	0.0411676	72	tags=31%, list=4%, signal=30%	SAA2/SAA1/SAA4/CRP
KEGG_HEMATOPOIETIC_CELL_LINEAGE	KEGG_HEMATOPOIETIC_CELL_LINEAGE	23	-0.273697	-1.65278	0.020979	0.0775736	0.0554647	1181	tags=100%, list=73%, signal=27%	IL2RA/CD8B/CD19/CD8A/IL6/CSF2/CD38/CD3D/CR1/CD3E/CD2/CD7/MS4A1/CSF3R/IL1A/IL9R/CD3G/CR2/CD1A/CD37/EPO/CD14
REACTOME_KERATINIZATION	REACTOME_KERATINIZATION	38	0.329894	1.64679	0.0261723	0.0945772	0.0676222	722	tags=68%, list=45%, signal=39%	PI3/KRT20/KRTAP2-3/KRT6C/IVL/TCHH/KRT77/KRT78/KRT82/KRT79/RPTN/SPRR1B/SPRR2E/KRT39/KRT34/KRT4/KRT75/LCE1C/KRT13/KRT6B/KRT36/SPRR2A/KRT25/KRT33A/SPRR3/KLK13
REACTOME_PLATELET_ACTIVATION_SIGNALING_AND_AGGREGATION	REACTOME_PLATELET_ACTIVATION_SIGNALING_AND_AGGREGATION	16	-0.345304	-1.72137	0.027933	0.0986965	0.0705675	412	tags=69%, list=25%, signal=52%	RAC2/FGB/F2/APOH/PLEK/CFD/VAV1/GNA15/FERMT3/LCK/ACTN2
REACTOME_INTRACELLULAR_SIGNALING_BY_SECOND_MESSENGERS	REACTOME_INTRACELLULAR_SIGNALING_BY_SECOND_MESSENGERS	11	-0.399393	-1.66259	0.0307018	0.106121	0.0758762	412	tags=73%, list=25%, signal=55%	RAC2/ICOS/SALL4/TRAT1/VAV1/CD86/CD80/LCK
REACTOME_SIGNALING_BY_WNT	REACTOME_SIGNALING_BY_WNT	12	-0.367377	-1.57306	0.0330189	0.109807	0.0785112	658	tags=83%, list=41%, signal=50%	WNT7B/FZD2/WNT10B/TERT/RAC2/KREMEN2/RSPO4/WNT10A/PDE6G/WNT4
KEGG_COMPLEMENT_AND_COAGULATION_CASCADES	KEGG_COMPLEMENT_AND_COAGULATION_CASCADES	17	-0.308564	-1.60818	0.0331492	0.109807	0.0785112	991	tags=94%, list=61%, signal=37%	FGG/C1S/C1R/C1QB/C8G/CR1/C2/C1QC/C1QA/MBL2/C3/PLAUR/FGB/F2/CFD/CR2
REACTOME_CELL_CYCLE	REACTOME_CELL_CYCLE	10	-0.408468	-1.60369	0.0361446	0.117285	0.0838585	961	tags=80%, list=59%, signal=33%	TUBB3/TUBA3E/UBE2C/MYBL2/TERT/AURKB/HJURP/PLK1
REACTOME_DISEASES_OF_SIGNAL_TRANSDUCTION_BY_GROWTH_FACTOR_RECEPTORS_AND_SECOND_MESSENGERS	REACTOME_DISEASES_OF_SIGNAL_TRANSDUCTION_BY_GROWTH_FACTOR_RECEPTORS_AND_SECOND_MESSENGERS	13	-0.355416	-1.59091	0.0469484	0.146368	0.104653	412	tags=69%, list=25%, signal=52%	RAC2/ICOS/KREMEN2/FGB/TRAT1/VAV1/CD86/CD80/LCK
REACTOME_INTERLEUKIN_10_SIGNALING	REACTOME_INTERLEUKIN_10_SIGNALING	13	-0.356207	-1.59445	0.0469484	0.146368	0.104653	1046	tags=100%, list=65%, signal=36%	CXCL1/CCL5/IL6/CSF2/CCL19/CCR5/IL1RN/IL1A/FPR1/CD86/CD80/CCR1
WP_MAPK_SIGNALING_PATHWAY	WP_MAPK_SIGNALING_PATHWAY	16	-0.3225	-1.60769	0.0502793	0.153739	0.109922	1101	tags=100%, list=68%, signal=32%	FGF5/PRKCG/FLNC/CACNA1B/PTPN7/FASLG/CACNG6/MAP4K1/RAC2/PLA2G4E/DUSP2/IL1A/NTF4/CACNG5/CD14
PID_CD8_TCR_PATHWAY	PID_CD8_TCR_PATHWAY	10	-0.377958	-1.4839	0.0522088	0.156627	0.111987	1010	tags=100%, list=62%, signal=38%	CD8A/CARD11/CD3D/CD3E/VAV1/CD86/CD80/CD3G/LCK
KEGG_NATURAL_KILLER_CELL_MEDIATED_CYTOTOXICITY	KEGG_NATURAL_KILLER_CELL_MEDIATED_CYTOTOXICITY	15	-0.313552	-1.48705	0.0645161	0.189964	0.135823	688	tags=80%, list=43%, signal=46%	FCER1G/FASLG/HCST/TYROBP/FCGR3A/RAC2/IFNB1/SH2D1A/VAV1/LCK/ITGB2/HLA-G
WP_MICROGLIA_PATHOGEN_PHAGOCYTOSIS_PATHWAY	WP_MICROGLIA_PATHOGEN_PHAGOCYTOSIS_PATHWAY	14	-0.314142	-1.4607	0.0693069	0.20036	0.143256	959	tags=93%, list=59%, signal=38%	TREM2/C1QB/TREM1/C1QC/FCER1G/C1QA/TYROBP/SIGLEC7/RAC2/NCF1/VAV1/ITGB2/NCF4
REACTOME_PD_1_SIGNALING	REACTOME_PD_1_SIGNALING	11	-0.350306	-1.45825	0.0745614	0.211701	0.151365	846	tags=91%, list=52%, signal=44%	TRBV7-9/CD3D/TRBV12-3/TRAV19/CD3E/TRAV29DV5/TRAV8-4/HLA-DQA2/CD3G/LCK
REACTOME_INTERLEUKIN_4_AND_INTERLEUKIN_13_SIGNALING	REACTOME_INTERLEUKIN_4_AND_INTERLEUKIN_13_SIGNALING	21	0.346006	1.45163	0.0914489	0.255094	0.182391	112	tags=24%, list=7%, signal=22%	SAA1/IGHG4/IGHG1/LBP/IGHE
KEGG_TYPE_I_DIABETES_MELLITUS	KEGG_TYPE_I_DIABETES_MELLITUS	10	-0.350694	-1.37686	0.104418	0.286248	0.204666	282	tags=60%, list=17%, signal=50%	IL1A/PTPRN/HLA-DQA2/CD86/CD80/HLA-G
